# Supplementary material for: New data on spiders (Arachnida, Araneae) of Türkiye, with descriptions of four new species
Source: Zookeys. 2026 Jun 19;1282:323–38. doi: 10.3897/zookeys.1282.192906 (PMC13309807; doi:10.3897/zookeys.1282.192906)
Supplement: XML Treatment for Cybaeus anatolicus [file zookeys.1282.192906-treatment1.xml]

<!DOCTYPE tp:taxon-treatment
  PUBLIC "-//TaxonX//DTD Taxonomic Treatment Publishing DTD v0 20100105//EN" "tax-treatment-NSO.dtd">
<tp:taxon-treatment xmlns:tp="http://www.plazi.org/taxpub"><tp:treatment-meta><kwd-group><label>Taxon classification</label><kwd>
                <named-content content-type="kingdom">Animalia</named-content>
              </kwd><kwd>
                <named-content content-type="order">Araneae</named-content>
              </kwd><kwd>
                <named-content content-type="family">Cybaeidae</named-content>
              </kwd></kwd-group><mixed-citation publication-type="journal"><person-group><name><surname>Zamani</surname><given-names>Alireza</given-names></name><name><surname>Marusik</surname><given-names>Yuri M.</given-names></name><name><surname>Kaya</surname><given-names>Rahşen S.</given-names></name></person-group><article-title>New data on spiders (<tp:taxon-name><tp:taxon-name-part taxon-name-part-type="class" reg="Arachnida">Arachnida</tp:taxon-name-part></tp:taxon-name>, <tp:taxon-name><tp:taxon-name-part taxon-name-part-type="order" reg="Araneae">Araneae</tp:taxon-name-part></tp:taxon-name>) of Türkiye, with descriptions of four new species</article-title><source>Zookeys</source><day>19</day><month>06</month><year>2026</year><volume>1282</volume><fpage>323</fpage><lpage>338</lpage><pub-id pub-id-type="doi">10.3897/zookeys.1282.192906</pub-id></mixed-citation></tp:treatment-meta><tp:nomenclature><tp:taxon-name><object-id xmlns:xlink="http://www.w3.org/1999/xlink" content-type="arpha" xlink:type="simple">FDE2E981-C0EC-5A03-89D0-E9ADF30579D2</object-id>
                    		<tp:taxon-name-part taxon-name-part-type="genus" reg="Cybaeus">Cybaeus</tp:taxon-name-part> <tp:taxon-name-part taxon-name-part-type="species" reg="anatolicus">anatolicus</tp:taxon-name-part>
                    	
                    		<object-id xmlns:xlink="http://www.w3.org/1999/xlink" content-type="zoobank" xlink:type="simple">https://zoobank.org/EFB40F5C-4620-4E51-9A7A-405F66563FEB</object-id>
                    	</tp:taxon-name><tp:taxon-status xmlns:xlink="http://www.w3.org/1999/xlink" xlink:type="simple">sp. nov.</tp:taxon-status><xref ref-type="fig" rid="F1">Fig. 1A–G</xref></tp:nomenclature><tp:treatment-sec sec-type="Type material"><title>Type material.</title><p><bold><italic>Holotype</italic></bold>: • ♀ (<named-content xmlns:xlink="http://www.w3.org/1999/xlink" content-type="dwc:institutional_code" xlink:title="University of Tokyo, Department of Zoology" xlink:href="https://scientific-collections.gbif.org/institution/9b1c17cd-f145-42b6-a597-532397ffe7c2" xlink:type="simple">ZMUT</named-content>), Türkiye: Konya Prov.: Taşkent-Ermenek plains, <named-content xmlns:xlink="http://www.w3.org/1999/xlink" content-type="dwc:verbatimCoordinates" xlink:type="simple">36°50'20"N, 32°34'17"E</named-content>, 1651 m, 16.5.2012 (R. Kaya). <bold><italic>Paratypes</italic></bold>: • 1♀ (<named-content xmlns:xlink="http://www.w3.org/1999/xlink" content-type="dwc:institutional_code" xlink:title="University of Tokyo, Department of Zoology" xlink:href="https://scientific-collections.gbif.org/institution/9b1c17cd-f145-42b6-a597-532397ffe7c2" xlink:type="simple">ZMUT</named-content>), • 1♀ (<named-content xmlns:xlink="http://www.w3.org/1999/xlink" content-type="dwc:institutional_code" xlink:title="Uppsala Universitet, Zoologiska Museet" xlink:href="https://scientific-collections.gbif.org/institution/c9aeb87e-e48a-4a86-beab-464b2f8a0330" xlink:type="simple">ZMUU</named-content>), collected together with the holotype.</p><fig id="F1" position="float" orientation="portrait"><object-id xmlns:xlink="http://www.w3.org/1999/xlink" content-type="doi" xlink:type="simple">10.3897/zookeys.1282.192906.figure1</object-id><object-id xmlns:xlink="http://www.w3.org/1999/xlink" content-type="arpha" xlink:type="simple">3480C22F-AC34-50EB-914E-695FFC29D1FD</object-id><label>Figure 1.</label><caption><p><italic><tp:taxon-name><tp:taxon-name-part taxon-name-part-type="genus" reg="Cybaeus">Cybaeus</tp:taxon-name-part> <tp:taxon-name-part taxon-name-part-type="species" reg="anatolicus">anatolicus</tp:taxon-name-part></tp:taxon-name></italic> sp. nov., female. <bold>A</bold>. Habitus, dorsal view; <bold>B</bold>. Spinnerets, ventral view; <bold>C</bold>. Right chelicera; <bold>D</bold>. Anterior part of cephalothorax, dorsal view; <bold>E, F</bold>. Macerated epigyne, dorsal and ventral views; <bold>G</bold>. Intact epigyne, ventral view. Abbreviations: <italic><abbrev xmlns:xlink="http://www.w3.org/1999/xlink" xlink:title="copulatory chamber" xlink:type="simple">Cc</abbrev></italic> = copulatory chamber, <italic><abbrev xmlns:xlink="http://www.w3.org/1999/xlink" xlink:title="fertilization duct" xlink:type="simple">Fd</abbrev></italic> = fertilization ducts, <italic><abbrev xmlns:xlink="http://www.w3.org/1999/xlink" xlink:title="inner receptacle" xlink:type="simple">Ir</abbrev></italic> = inner receptacle, <italic><abbrev xmlns:xlink="http://www.w3.org/1999/xlink" xlink:title="outer receptacle" xlink:type="simple">Or</abbrev></italic> = outer receptacle. Scale bars: 0.2 mm, unless otherwise indicated.</p></caption><graphic xmlns:xlink="http://www.w3.org/1999/xlink" xlink:href="zookeys-1282-323_article-192906__-g001.jpg" id="oo_1687797.jpg" position="float" orientation="portrait" xlink:type="simple"><uri content-type="original_file" xlink:type="simple">https://binary.pensoft.net/fig/1687797</uri></graphic></fig></tp:treatment-sec><tp:treatment-sec sec-type="Etymology"><title>Etymology.</title><p>The specific epithet refers to the distribution of the species in central Anatolia.</p></tp:treatment-sec><tp:treatment-sec sec-type="Diagnosis"><title>Diagnosis.</title><p>The new species differs from its congeners by having a transversal copulatory opening (vs. non-transversal), an epigynal plate not divided into two parts (vs. divided), and two pairs of receptacles, each pair located close together and lacking distinct copulatory ducts (vs. two pairs of receptacles connected or separated by copulatory ducts) (cf. Fig. <xref ref-type="fig" rid="F1">1E–G</xref> vs. <xref ref-type="bibr" rid="B28">Nentwig et al. 2026</xref>: figs on the genus page). It also differs in the spination of tibia I, which bears a single pair of ventral spines (vs. at least two pairs of ventral spines; <xref ref-type="bibr" rid="B33">Roth and Brame 1972</xref>).</p></tp:treatment-sec><tp:treatment-sec sec-type="Description"><title>Description.</title><p><bold>Female (holotype)</bold>. Habitus as in Fig. <xref ref-type="fig" rid="F1">1A</xref>. Total length 3.95. Carapace 1.65 long, 1.25 wide. Eyes as in Fig. <xref ref-type="fig" rid="F1">1D</xref>. Carapace and sternum yellowish brown. Chelicerae, maxillae, and labium pale reddish brown. Chelicerae with 4 pro- and 4 retromarginal teeth (Fig. <xref ref-type="fig" rid="F1">1C</xref>). Palps and legs yellowish brown, slightly darker distally. Abdomen and spinnerets pale beige (Fig. <xref ref-type="fig" rid="F1">1B</xref>). Measurements of palp and legs: palp: 2.15 (0.65, 0.35, 0.50, -, 0.65); I: 5.80 (1.65, 0.75, 1.35, 1.30, 0.75); II: 4.90 (1.40, 0.60, 1.05, 1.10, 0.75); III: 4.65 (1.25, 0.60, 0.95, 1.15, 0.70); IV: 6.70 (1.80, 0.70, 1.65, 1.70, 0.85).</p><p>Spination: I: Fe 1-2-0-0, Ti 0-0-0-1p, Mt 0-0-0-1p+1p+1p. II: Fe 1-1-0-0, Ti 1-2-0-1+1, Mt 0-2-1-1p+1p+1. III: Fe 1-1-1-0, Ti 1-2-1-1+1p+1p, Mt 1-2-2-1p+1p+1. IV: Fe 1-1-1-0, Ti 1-2-2-1p+1p+1p, Mt 1-3-3-1p+1p+1p. Pa I–IV 2-0-0-0; Ta I–IV 0-0-0-0.</p><p>Trichobothria: Mt: I 6-5, II 4-4, III 4-5, IV 2-5; Ta: I 5-5, II 5-4, III 4-3, IV 5-5.</p><p>Epigyne as in Fig. <xref ref-type="fig" rid="F1">1E–G</xref>; epigynal plate ~2× wider than long; fovea small, transversal, posterior part not subdivided; copulatory chambers (<italic><abbrev xmlns:xlink="http://www.w3.org/1999/xlink" xlink:title="copulatory chamber" xlink:type="simple">Cc</abbrev></italic>) heavily sclerotized and wider than inner receptacles; endogyne with 2 pairs of receptacles: relatively large inner receptacles (<italic><abbrev xmlns:xlink="http://www.w3.org/1999/xlink" xlink:title="inner receptacle" xlink:type="simple">Ir</abbrev></italic>) and smaller, digitiform outer ones (<italic><abbrev xmlns:xlink="http://www.w3.org/1999/xlink" xlink:title="outer receptacle" xlink:type="simple">Or</abbrev></italic>), almost half as wide as inner receptacles; inner receptacles spaced by ~3× their width; fertilization ducts (<italic><abbrev xmlns:xlink="http://www.w3.org/1999/xlink" xlink:title="fertilization duct" xlink:type="simple">Fd</abbrev></italic>) originating from outer receptacles.</p><p><bold>Male</bold>. Unknown.</p></tp:treatment-sec><tp:treatment-sec sec-type="Remarks"><title>Remarks.</title><p>The generic placement is tentative and based mainly on similarities in the habitus; the spination and epigyne of the new species clearly differ from those of all other species in <tp:taxon-name><tp:taxon-name-part taxon-name-part-type="family" reg="Cybaeidae">Cybaeidae</tp:taxon-name-part></tp:taxon-name>.</p></tp:treatment-sec><tp:treatment-sec sec-type="Distribution"><title>Distribution.</title><p>Known only from the type locality in Konya Province, south-central Türkiye.</p></tp:treatment-sec><ref-list><ref id="B28"><mixed-citation xmlns:xlink="http://www.w3.org/1999/xlink" xlink:type="simple">Nentwig W, Blick T, Bosmans R, Kropf C, Stäubli A (2026) Spiders of Europe. Version 03.2026. <ext-link xlink:href="10.24436/1" ext-link-type="doi" xlink:type="simple">https://doi.org/10.24436/1</ext-link> [accessed on 13.03.2026]</mixed-citation></ref><ref id="B33"><mixed-citation xmlns:xlink="http://www.w3.org/1999/xlink" xlink:type="simple">Roth VD, Brame PL (1972) Nearctic genera of the spider family <tp:taxon-name><tp:taxon-name-part taxon-name-part-type="family">Agelenidae</tp:taxon-name-part></tp:taxon-name> (<tp:taxon-name><tp:taxon-name-part taxon-name-part-type="class">Arachnida</tp:taxon-name-part></tp:taxon-name>, <tp:taxon-name><tp:taxon-name-part taxon-name-part-type="order">Araneida</tp:taxon-name-part></tp:taxon-name>). American Museum Novitates 2505: 1–52.</mixed-citation></ref></ref-list></tp:taxon-treatment>
