# Supplementary material for: New data on spiders (Arachnida, Araneae) of Türkiye, with descriptions of four new species
Source: Zookeys. 2026 Jun 19;1282:323–38. doi: 10.3897/zookeys.1282.192906 (PMC13309807; doi:10.3897/zookeys.1282.192906)
Supplement: XML Treatment for Dictyna caligaformis [file zookeys.1282.192906-treatment2.xml]

<!DOCTYPE tp:taxon-treatment
  PUBLIC "-//TaxonX//DTD Taxonomic Treatment Publishing DTD v0 20100105//EN" "tax-treatment-NSO.dtd">
<tp:taxon-treatment xmlns:tp="http://www.plazi.org/taxpub"><tp:treatment-meta><kwd-group><label>Taxon classification</label><kwd>
                <named-content content-type="kingdom">Animalia</named-content>
              </kwd><kwd>
                <named-content content-type="order">Araneae</named-content>
              </kwd><kwd>
                <named-content content-type="family">Dictynidae</named-content>
              </kwd></kwd-group><mixed-citation publication-type="journal"><person-group><name><surname>Zamani</surname><given-names>Alireza</given-names></name><name><surname>Marusik</surname><given-names>Yuri M.</given-names></name><name><surname>Kaya</surname><given-names>Rahşen S.</given-names></name></person-group><article-title>New data on spiders (<tp:taxon-name><tp:taxon-name-part taxon-name-part-type="class" reg="Arachnida">Arachnida</tp:taxon-name-part></tp:taxon-name>, <tp:taxon-name><tp:taxon-name-part taxon-name-part-type="order" reg="Araneae">Araneae</tp:taxon-name-part></tp:taxon-name>) of Türkiye, with descriptions of four new species</article-title><source>Zookeys</source><day>19</day><month>06</month><year>2026</year><volume>1282</volume><fpage>323</fpage><lpage>338</lpage><pub-id pub-id-type="doi">10.3897/zookeys.1282.192906</pub-id></mixed-citation></tp:treatment-meta><tp:nomenclature><tp:taxon-name><object-id xmlns:xlink="http://www.w3.org/1999/xlink" content-type="arpha" xlink:type="simple">D1E0AFE7-1BCE-5F49-8B86-C6E7A31BCDB6</object-id>
                    		<tp:taxon-name-part taxon-name-part-type="genus" reg="Dictyna">Dictyna</tp:taxon-name-part> <tp:taxon-name-part taxon-name-part-type="species" reg="caligaformis">caligaformis</tp:taxon-name-part>
                    	
                    		<object-id xmlns:xlink="http://www.w3.org/1999/xlink" content-type="zoobank" xlink:type="simple">https://zoobank.org/F7ED68CB-9900-4CC9-8734-65BE5F5022F6</object-id>
                    	</tp:taxon-name><tp:taxon-status xmlns:xlink="http://www.w3.org/1999/xlink" xlink:type="simple">sp. nov.</tp:taxon-status><xref ref-type="fig" rid="F2">Figs 2A–C</xref><xref ref-type="fig" rid="F3">, 3A–F</xref><xref ref-type="fig" rid="F4">, 4A–F</xref></tp:nomenclature><tp:treatment-sec sec-type="Type material"><title>Type material.</title><p><bold><italic>Holotype</italic></bold>: • ♂ (<named-content xmlns:xlink="http://www.w3.org/1999/xlink" content-type="dwc:institutional_code" xlink:title="University of Tokyo, Department of Zoology" xlink:href="https://scientific-collections.gbif.org/institution/9b1c17cd-f145-42b6-a597-532397ffe7c2" xlink:type="simple">ZMUT</named-content>), Türkiye: Bursa Prov.: İnegöl Dist., Great Oylat Cave, <named-content xmlns:xlink="http://www.w3.org/1999/xlink" content-type="dwc:verbatimCoordinates" xlink:type="simple">39°56'N, 29°35'E</named-content>, 519 m, 3.6.2009 (Y.M. Marusik). <bold><italic>Paratypes</italic></bold>: • 2♀ (<named-content xmlns:xlink="http://www.w3.org/1999/xlink" content-type="dwc:institutional_code" xlink:title="University of Tokyo, Department of Zoology" xlink:href="https://scientific-collections.gbif.org/institution/9b1c17cd-f145-42b6-a597-532397ffe7c2" xlink:type="simple">ZMUT</named-content>), collected together with the holotype.</p><fig id="F2" position="float" orientation="portrait"><object-id xmlns:xlink="http://www.w3.org/1999/xlink" content-type="doi" xlink:type="simple">10.3897/zookeys.1282.192906.figure2</object-id><object-id xmlns:xlink="http://www.w3.org/1999/xlink" content-type="arpha" xlink:type="simple">2390BD1A-9A52-518A-9625-7B70A7FF98DB</object-id><label>Figure 2.</label><caption><p><italic><tp:taxon-name><tp:taxon-name-part taxon-name-part-type="genus" reg="Dictyna">Dictyna</tp:taxon-name-part> <tp:taxon-name-part taxon-name-part-type="species" reg="caligaformis">caligaformis</tp:taxon-name-part></tp:taxon-name></italic> sp. nov., male habitus. <bold>A</bold>. Frontal view; <bold>B</bold>. Dorsal view; <bold>C</bold>. Lateral view.</p></caption><graphic xmlns:xlink="http://www.w3.org/1999/xlink" xlink:href="zookeys-1282-323_article-192906__-g002.jpg" id="oo_1687798.jpg" position="float" orientation="portrait" xlink:type="simple"><uri content-type="original_file" xlink:type="simple">https://binary.pensoft.net/fig/1687798</uri></graphic></fig><fig id="F3" position="float" orientation="portrait"><object-id xmlns:xlink="http://www.w3.org/1999/xlink" content-type="doi" xlink:type="simple">10.3897/zookeys.1282.192906.figure3</object-id><object-id xmlns:xlink="http://www.w3.org/1999/xlink" content-type="arpha" xlink:type="simple">A21BB6F0-A4B9-5E7C-A6D2-8E8861016477</object-id><label>Figure 3.</label><caption><p><italic><tp:taxon-name><tp:taxon-name-part taxon-name-part-type="genus" reg="Dictyna">Dictyna</tp:taxon-name-part> <tp:taxon-name-part taxon-name-part-type="species" reg="caligaformis">caligaformis</tp:taxon-name-part></tp:taxon-name></italic> sp. nov., male palp (<bold>A–C, F</bold>) and separated bulb (<bold>D, E</bold>). <bold>A, E</bold>. Ventral view; <bold>B, D</bold>. Retrolateral view; <bold>C</bold>. Prolateral view; <bold>F</bold>. Trochanter, femur, and patella (partial), ventral view. Abbreviations: <italic><abbrev xmlns:xlink="http://www.w3.org/1999/xlink" xlink:title="anteroventral tibial projection" xlink:type="simple">Av</abbrev></italic> = anteroventral tibial projection, <italic><abbrev xmlns:xlink="http://www.w3.org/1999/xlink" xlink:title="posterior arm of the conductor" xlink:type="simple">Pc</abbrev></italic> = posterior arm of the conductor. Scale bars: 0.2 mm.</p></caption><graphic xmlns:xlink="http://www.w3.org/1999/xlink" xlink:href="zookeys-1282-323_article-192906__-g003.jpg" id="oo_1687799.jpg" position="float" orientation="portrait" xlink:type="simple"><uri content-type="original_file" xlink:type="simple">https://binary.pensoft.net/fig/1687799</uri></graphic></fig><fig id="F4" position="float" orientation="portrait"><object-id xmlns:xlink="http://www.w3.org/1999/xlink" content-type="doi" xlink:type="simple">10.3897/zookeys.1282.192906.figure4</object-id><object-id xmlns:xlink="http://www.w3.org/1999/xlink" content-type="arpha" xlink:type="simple">EC9F6202-C942-546F-826F-63C9893493BF</object-id><label>Figure 4.</label><caption><p><italic><tp:taxon-name><tp:taxon-name-part taxon-name-part-type="genus" reg="Dictyna">Dictyna</tp:taxon-name-part> <tp:taxon-name-part taxon-name-part-type="species" reg="caligaformis">caligaformis</tp:taxon-name-part></tp:taxon-name></italic> sp. nov., female. <bold>A</bold>. Habitus, dorsal view; <bold>B</bold>. Abdomen, ventral view; <bold>C</bold>. Metatarsus and tarsus IV, lateral view; <bold>D</bold>. Intact epigyne, ventral view; <bold>E, F</bold>. Macerated epigyne, dorsal and ventral views. Abbreviations: <italic><abbrev xmlns:xlink="http://www.w3.org/1999/xlink" xlink:title="anterior chamber" xlink:type="simple">Ac</abbrev></italic> = anterior chamber; <italic><abbrev xmlns:xlink="http://www.w3.org/1999/xlink" xlink:title="copulatory opening" xlink:type="simple">Co</abbrev></italic> = copulatory opening; <italic><abbrev xmlns:xlink="http://www.w3.org/1999/xlink" xlink:title="rounded sclerotization" xlink:type="simple">Rs</abbrev></italic> = rounded sclerotization. Scale bars: 0.2 mm, unless otherwise indicated.</p></caption><graphic xmlns:xlink="http://www.w3.org/1999/xlink" xlink:href="zookeys-1282-323_article-192906__-g004.jpg" id="oo_1687800.jpg" position="float" orientation="portrait" xlink:type="simple"><uri content-type="original_file" xlink:type="simple">https://binary.pensoft.net/fig/1687800</uri></graphic></fig></tp:treatment-sec><tp:treatment-sec sec-type="Etymology"><title>Etymology.</title><p>The specific epithet is derived from <italic>caliga</italic> (Latin for ‘military boot’) and -<italic>formis</italic> (‘shaped like’), referring to the boot-like shape of the posterior part of the conductor in lateral view.</p></tp:treatment-sec><tp:treatment-sec sec-type="Diagnosis"><title>Diagnosis.</title><p>The new species is similar to <italic><tp:taxon-name><tp:taxon-name-part taxon-name-part-type="genus" reg="Dictyna">D.</tp:taxon-name-part> <tp:taxon-name-part taxon-name-part-type="species" reg="uncinata">uncinata</tp:taxon-name-part></tp:taxon-name></italic> Thorell, 1856, a species with a trans-Palaearctic distribution, in having a similarly massive posterior arm of the conductor (<italic><abbrev xmlns:xlink="http://www.w3.org/1999/xlink" xlink:title="posterior arm of the conductor" xlink:type="simple">Pc</abbrev></italic>). The male differs from that of <italic><tp:taxon-name><tp:taxon-name-part taxon-name-part-type="genus" reg="Dictyna">D.</tp:taxon-name-part> <tp:taxon-name-part taxon-name-part-type="species" reg="uncinata">uncinata</tp:taxon-name-part></tp:taxon-name></italic> by the dorsal tibial apophysis shorter than the tibial diameter (vs. as long as the tibial diameter) and by the blunt anteroventral extension of the tibia (vs. conical) (cf. Fig. <xref ref-type="fig" rid="F3">3B</xref> vs. <xref ref-type="bibr" rid="B30">Roberts 1985</xref>: fig. 14d). Females of the two species are almost indistinguishable; however, the new species may be diagnosed by longer anterior chambers (<italic><abbrev xmlns:xlink="http://www.w3.org/1999/xlink" xlink:title="anterior chamber" xlink:type="simple">Ac</abbrev></italic>) and receptacles, and by the copulatory ducts forming an almost right angle (vs. acute) (cf. Fig. <xref ref-type="fig" rid="F4">4E</xref> vs. <xref ref-type="bibr" rid="B30">Roberts 1985</xref>: fig. 14d).</p></tp:treatment-sec><tp:treatment-sec sec-type="Description"><title>Description.</title><p><bold>Male</bold>. Habitus as in Fig. <xref ref-type="fig" rid="F2">2A–C</xref>. Total length 3.10. Carapace 1.20 long, 0.95 wide, 0.35 high. Carapace, chelicerae, and labium reddish brown; sternum and maxillae light brown. Palps and legs yellowish brown. Abdomen grey, with indistinct pale beige markings. Spinnerets light brown. Measurements of palp and legs: palp: 1.40 (0.30, 0.25, 0.25, -, 0.60); I: 3.35 (0.95, 0.35, 0.85, 0.70, 0.50); II: 2.90 (0.85, 0.35, 0.65, 0.60, 0.45); III: 1.90 (0.65, 0.30, 0.45, 0.50, 0.30); IV: 2.70 (0.80, 0.30, 0.60, 0.65, 0.35).</p><p>Palp as in Fig. <xref ref-type="fig" rid="F3">3A–F</xref>; tibia ~2× longer than wide, with lobe-shaped anteroventral projection (<italic><abbrev xmlns:xlink="http://www.w3.org/1999/xlink" xlink:title="anteroventral tibial projection" xlink:type="simple">Av</abbrev></italic>); dorsal tibial apophysis shorter than tibial diameter; cymbium ~1.5× longer than wide; anterior arm of conductor terminating at ~10:30 position; posterior arm of conductor (<italic><abbrev xmlns:xlink="http://www.w3.org/1999/xlink" xlink:title="posterior arm of the conductor" xlink:type="simple">Pc</abbrev></italic>) massive, tip bent at right angle; embolus originating at 9 o’clock position.</p><p><bold>Female</bold>. Habitus as in Fig. <xref ref-type="fig" rid="F4">4A</xref>. Total length 2.95. Carapace 0.95 long, 0.75 wide. Coloration as in male, only slightly paler, and with more distinct abdominal markings. Measurements of palp and legs: palp: 0.95 (0.30, 0.15, 0.20, -, 0.30); I: 2.45 (0.75, 0.30, 0.55, 0.50, 0.35); II: 2.15 (0.70, 0.25, 0.45, 0.45, 0.30); III: 1.90 (0.60, 0.25, 0.40, 0.40, 0.25); IV: 2.40 (0.75, 0.30, 0.50, 0.55, 0.30). Calamistrum uniseriate (Fig. <xref ref-type="fig" rid="F4">4C</xref>). Cribellum undivided (Fig. <xref ref-type="fig" rid="F4">4B</xref>).</p><p>Epigyne as in Fig. <xref ref-type="fig" rid="F4">4D–F</xref>; plate without distinct ridges; copulatory openings (<italic><abbrev xmlns:xlink="http://www.w3.org/1999/xlink" xlink:title="copulatory opening" xlink:type="simple">Co</abbrev></italic>) spaced ~4 diameters apart; copulatory ducts forming almost right angle; anterior chambers (<italic><abbrev xmlns:xlink="http://www.w3.org/1999/xlink" xlink:title="anterior chamber" xlink:type="simple">Ac</abbrev></italic>) elongated; receptacles contiguous.</p></tp:treatment-sec><tp:treatment-sec sec-type="Remarks"><title>Remarks.</title><p>Rounded sclerotizations (<italic><abbrev xmlns:xlink="http://www.w3.org/1999/xlink" xlink:title="rounded sclerotization" xlink:type="simple">Rs</abbrev></italic>) may be homologous to ridges, although they are not connected to the copulatory openings.</p></tp:treatment-sec><tp:treatment-sec sec-type="Distribution"><title>Distribution.</title><p>Known only from the type locality in Bursa Province, northwestern Türkiye.</p></tp:treatment-sec><ref-list><ref id="B30"><mixed-citation xmlns:xlink="http://www.w3.org/1999/xlink" xlink:type="simple">Roberts MJ (1985) The spiders of Great Britain and Ireland, Volume 1: <tp:taxon-name><tp:taxon-name-part taxon-name-part-type="family">Atypidae</tp:taxon-name-part></tp:taxon-name> to <tp:taxon-name><tp:taxon-name-part taxon-name-part-type="family">Theridiosomatidae</tp:taxon-name-part></tp:taxon-name>. Harley Books Colchester, England, 229 pp. <ext-link xlink:href="10.1163/9789004631366_001" ext-link-type="doi" xlink:type="simple">https://doi.org/10.1163/9789004631366_001</ext-link></mixed-citation></ref></ref-list></tp:taxon-treatment>
