# Supplementary material for: New data on spiders (Arachnida, Araneae) of Türkiye, with descriptions of four new species
Source: Zookeys. 2026 Jun 19;1282:323–38. doi: 10.3897/zookeys.1282.192906 (PMC13309807; doi:10.3897/zookeys.1282.192906)
Supplement: XML Treatment for Drassodes robatus [file zookeys.1282.192906-treatment3.xml]

<!DOCTYPE tp:taxon-treatment
  PUBLIC "-//TaxonX//DTD Taxonomic Treatment Publishing DTD v0 20100105//EN" "tax-treatment-NSO.dtd">
<tp:taxon-treatment xmlns:tp="http://www.plazi.org/taxpub"><tp:treatment-meta><kwd-group><label>Taxon classification</label><kwd>
                <named-content content-type="kingdom">Animalia</named-content>
              </kwd><kwd>
                <named-content content-type="order">Araneae</named-content>
              </kwd><kwd>
                <named-content content-type="family">Gnaphosidae</named-content>
              </kwd></kwd-group><mixed-citation publication-type="journal"><person-group><name><surname>Zamani</surname><given-names>Alireza</given-names></name><name><surname>Marusik</surname><given-names>Yuri M.</given-names></name><name><surname>Kaya</surname><given-names>Rahşen S.</given-names></name></person-group><article-title>New data on spiders (<tp:taxon-name><tp:taxon-name-part taxon-name-part-type="class" reg="Arachnida">Arachnida</tp:taxon-name-part></tp:taxon-name>, <tp:taxon-name><tp:taxon-name-part taxon-name-part-type="order" reg="Araneae">Araneae</tp:taxon-name-part></tp:taxon-name>) of Türkiye, with descriptions of four new species</article-title><source>Zookeys</source><day>19</day><month>06</month><year>2026</year><volume>1282</volume><fpage>323</fpage><lpage>338</lpage><pub-id pub-id-type="doi">10.3897/zookeys.1282.192906</pub-id></mixed-citation></tp:treatment-meta><tp:nomenclature><tp:taxon-name><object-id xmlns:xlink="http://www.w3.org/1999/xlink" content-type="arpha" xlink:type="simple">AE0F9CEA-0C4B-5E70-8B38-198D354E765C</object-id>
                    		<tp:taxon-name-part taxon-name-part-type="genus" reg="Drassodes">Drassodes</tp:taxon-name-part> <tp:taxon-name-part taxon-name-part-type="species" reg="robatus">robatus</tp:taxon-name-part>
                    	</tp:taxon-name><tp:taxon-authority>Roewer, 1961</tp:taxon-authority><xref ref-type="fig" rid="F5">Fig. 5A, B</xref><tp:nomenclature-citation-list><tp:nomenclature-citation><tp:taxon-name><tp:taxon-name-part taxon-name-part-type="genus" reg="Drassodes">Drassodes</tp:taxon-name-part> <tp:taxon-name-part taxon-name-part-type="species" reg="robatus">robatus</tp:taxon-name-part></tp:taxon-name><comment> Roewer, 1961: 17, figs 28–31, 70 (♂).</comment></tp:nomenclature-citation><tp:nomenclature-citation><tp:taxon-name><tp:taxon-name-part taxon-name-part-type="genus" reg="Drassodes">Drassodes</tp:taxon-name-part> <tp:taxon-name-part taxon-name-part-type="species" reg="robatus">robatus</tp:taxon-name-part></tp:taxon-name><comment>: <xref ref-type="bibr" rid="B27">Murphy 2007</xref>: 55, fig. 446 (♂); <xref ref-type="bibr" rid="B18">Esyunin and Zamani 2019</xref>: 69, figs 3A–F, 4A–F (♂♀).</comment></tp:nomenclature-citation></tp:nomenclature-citation-list></tp:nomenclature><tp:treatment-sec sec-type="Material"><title>Material.</title><p>Türkiye: Gaziantep Prov.: • 1♂1♀ (<named-content xmlns:xlink="http://www.w3.org/1999/xlink" content-type="dwc:institutional_code" xlink:title="University of Tokyo, Department of Zoology" xlink:href="https://scientific-collections.gbif.org/institution/9b1c17cd-f145-42b6-a597-532397ffe7c2" xlink:type="simple">ZMUT</named-content>), Nizip Dist., <named-content xmlns:xlink="http://www.w3.org/1999/xlink" content-type="dwc:verbatimCoordinates" xlink:type="simple">37°00'39"N, 37°37'47"E</named-content>, 773 m, 11.5.2004 (R. Kaya).</p><fig id="F5" position="float" orientation="portrait"><object-id xmlns:xlink="http://www.w3.org/1999/xlink" content-type="doi" xlink:type="simple">10.3897/zookeys.1282.192906.figure5</object-id><object-id xmlns:xlink="http://www.w3.org/1999/xlink" content-type="arpha" xlink:type="simple">A017FFA4-6FF7-562F-9B51-F35EB8C532EF</object-id><label>Figure 5.</label><caption><p><italic><tp:taxon-name><tp:taxon-name-part taxon-name-part-type="genus" reg="Drassodes">Drassodes</tp:taxon-name-part> <tp:taxon-name-part taxon-name-part-type="species" reg="robatus">robatus</tp:taxon-name-part></tp:taxon-name></italic>, male palp. <bold>A</bold>. Ventral view; <bold>B</bold>. Retrolateral view. Scale bars: 0.2 mm.</p></caption><graphic xmlns:xlink="http://www.w3.org/1999/xlink" xlink:href="zookeys-1282-323_article-192906__-g005.jpg" id="oo_1687801.jpg" position="float" orientation="portrait" xlink:type="simple"><uri content-type="original_file" xlink:type="simple">https://binary.pensoft.net/fig/1687801</uri></graphic></fig></tp:treatment-sec><tp:treatment-sec sec-type="Distribution"><title>Distribution.</title><p>Previously known from Iran and Afghanistan (<xref ref-type="bibr" rid="B38">WSC 2026</xref>). New record for Türkiye, with the current material representing the easternmost record of the species in its known range.</p></tp:treatment-sec><ref-list><ref id="B27"><mixed-citation xmlns:xlink="http://www.w3.org/1999/xlink" xlink:type="simple">Murphy J (2007) Gnaphosid genera of the world. British Arachnological Society St Neots, Cambridgeshire 1, i-xii, 1–92; 2, i-ii, 93–605.</mixed-citation></ref><ref id="B18"><mixed-citation xmlns:xlink="http://www.w3.org/1999/xlink" xlink:type="simple">Esyunin SL, Zamani A (2019) Taxonomic remarks on two <italic><tp:taxon-name><tp:taxon-name-part taxon-name-part-type="genus">Drassodes</tp:taxon-name-part></tp:taxon-name></italic> species (<tp:taxon-name><tp:taxon-name-part taxon-name-part-type="order">Araneae</tp:taxon-name-part></tp:taxon-name>, <tp:taxon-name><tp:taxon-name-part taxon-name-part-type="family">Gnaphosidae</tp:taxon-name-part></tp:taxon-name>) from Iran. Acta Arachnologica 68(2): 63–71. <ext-link xlink:href="10.2476/asjaa.68.63" ext-link-type="doi" xlink:type="simple">https://doi.org/10.2476/asjaa.68.63</ext-link></mixed-citation></ref><ref id="B38"><mixed-citation xmlns:xlink="http://www.w3.org/1999/xlink" xlink:type="simple">WSC (2026) World Spider Catalog. Version 27. Natural History Museum Bern. <ext-link xlink:href="10.24436/2" ext-link-type="doi" xlink:type="simple">https://doi.org/10.24436/2</ext-link> [accessed on 8.3.2026]</mixed-citation></ref></ref-list></tp:taxon-treatment>
