# Supplementary material for: New data on spiders (Arachnida, Araneae) of Türkiye, with descriptions of four new species
Source: Zookeys. 2026 Jun 19;1282:323–38. doi: 10.3897/zookeys.1282.192906 (PMC13309807; doi:10.3897/zookeys.1282.192906)
Supplement: XML Treatment for Drassodes [file zookeys.1282.192906-treatment4.xml]

<!DOCTYPE tp:taxon-treatment
  PUBLIC "-//TaxonX//DTD Taxonomic Treatment Publishing DTD v0 20100105//EN" "tax-treatment-NSO.dtd">
<tp:taxon-treatment xmlns:tp="http://www.plazi.org/taxpub"><tp:treatment-meta><kwd-group><label>Taxon classification</label><kwd>
                <named-content content-type="kingdom">Animalia</named-content>
              </kwd><kwd>
                <named-content content-type="order">Araneae</named-content>
              </kwd><kwd>
                <named-content content-type="family">Gnaphosidae</named-content>
              </kwd></kwd-group><mixed-citation publication-type="journal"><person-group><name><surname>Zamani</surname><given-names>Alireza</given-names></name><name><surname>Marusik</surname><given-names>Yuri M.</given-names></name><name><surname>Kaya</surname><given-names>Rahşen S.</given-names></name></person-group><article-title>New data on spiders (<tp:taxon-name><tp:taxon-name-part taxon-name-part-type="class" reg="Arachnida">Arachnida</tp:taxon-name-part></tp:taxon-name>, <tp:taxon-name><tp:taxon-name-part taxon-name-part-type="order" reg="Araneae">Araneae</tp:taxon-name-part></tp:taxon-name>) of Türkiye, with descriptions of four new species</article-title><source>Zookeys</source><day>19</day><month>06</month><year>2026</year><volume>1282</volume><fpage>323</fpage><lpage>338</lpage><pub-id pub-id-type="doi">10.3897/zookeys.1282.192906</pub-id></mixed-citation></tp:treatment-meta><tp:nomenclature><tp:taxon-name><object-id xmlns:xlink="http://www.w3.org/1999/xlink" content-type="arpha" xlink:type="simple">A36ADF60-6BE6-5BEA-AA46-B56343E43CD1</object-id>
                    		<tp:taxon-name-part taxon-name-part-type="genus" reg="Drassodes">Drassodes</tp:taxon-name-part>
                    	</tp:taxon-name><tp:taxon-authority>sp.</tp:taxon-authority><xref ref-type="fig" rid="F6">Fig. 6A–G</xref></tp:nomenclature><tp:treatment-sec sec-type="Material"><title>Material.</title><p>Türkiye: Konya Prov.: • 2♂ (<named-content xmlns:xlink="http://www.w3.org/1999/xlink" content-type="dwc:institutional_code" xlink:title="University of Tokyo, Department of Zoology" xlink:href="https://scientific-collections.gbif.org/institution/9b1c17cd-f145-42b6-a597-532397ffe7c2" xlink:type="simple">ZMUT</named-content>), Karapınar Dist., Meke Salt Lake, <named-content xmlns:xlink="http://www.w3.org/1999/xlink" content-type="dwc:verbatimCoordinates" xlink:type="simple">37°41'37"N, 33°38'20"E</named-content>, 1030 m, 18.5.2015 (R. Kaya); Isparta Prov.: • 1♂ (<named-content xmlns:xlink="http://www.w3.org/1999/xlink" content-type="dwc:institutional_code" xlink:title="University of Tokyo, Department of Zoology" xlink:href="https://scientific-collections.gbif.org/institution/9b1c17cd-f145-42b6-a597-532397ffe7c2" xlink:type="simple">ZMUT</named-content>), Eğirdir Dist., Haymana, <named-content xmlns:xlink="http://www.w3.org/1999/xlink" content-type="dwc:verbatimCoordinates" xlink:type="simple">37°34'06.0"N, 30°53'18.0"E</named-content>, 1010 m, 10.5.2007 (R. Kaya).</p><fig id="F6" position="float" orientation="portrait"><object-id xmlns:xlink="http://www.w3.org/1999/xlink" content-type="doi" xlink:type="simple">10.3897/zookeys.1282.192906.figure6</object-id><object-id xmlns:xlink="http://www.w3.org/1999/xlink" content-type="arpha" xlink:type="simple">2F8CE496-8261-54EB-9396-5BB7EE6F9A7D</object-id><label>Figure 6.</label><caption><p><italic><tp:taxon-name><tp:taxon-name-part taxon-name-part-type="genus" reg="Drassodes">Drassodes</tp:taxon-name-part></tp:taxon-name></italic> sp., males from Konya (<bold>A–D, G</bold>) and Isparta (<bold>E, F</bold>), palps. <bold>A, D</bold>. Left and right palp of the same individual, ventral view; <bold>B, C</bold>. Same, retrolateral view; <bold>E, F</bold>. Left palp, ventral and retrolateral views; <bold>G</bold>. Whole palp of another individual, retrolateral view. Scale bars: 0.2 mm, unless otherwise indicated.</p></caption><graphic xmlns:xlink="http://www.w3.org/1999/xlink" xlink:href="zookeys-1282-323_article-192906__-g006.jpg" id="oo_1687802.jpg" position="float" orientation="portrait" xlink:type="simple"><uri content-type="original_file" xlink:type="simple">https://binary.pensoft.net/fig/1687802</uri></graphic></fig></tp:treatment-sec><tp:treatment-sec sec-type="Remarks"><title>Remarks.</title><p>Considerable variation in the shape of the <abbrev xmlns:xlink="http://www.w3.org/1999/xlink" xlink:title="retrolateral tibial apophysis" xlink:type="simple">RTA</abbrev> was observed among the examined specimens, despite their otherwise similar male palp conformation. Variation was even noted between the left and right palps of a single individual from Konya (cf. Fig. <xref ref-type="fig" rid="F6">6A, B</xref> vs. Fig. <xref ref-type="fig" rid="F6">6C, D</xref>). The other male collected at the same site in Konya, however, has an <abbrev xmlns:xlink="http://www.w3.org/1999/xlink" xlink:title="retrolateral tibial apophysis" xlink:type="simple">RTA</abbrev> shape similar to that of the male from Isparta (cf. Fig. <xref ref-type="fig" rid="F6">6G</xref> vs. Fig. <xref ref-type="fig" rid="F6">6F</xref>). Although intraspecific variation in <abbrev xmlns:xlink="http://www.w3.org/1999/xlink" xlink:title="retrolateral tibial apophysis" xlink:type="simple">RTA</abbrev> shape has been documented in spiders (e.g., <xref ref-type="bibr" rid="B11">Connolly et al. 2025</xref>), differences between the left and right palps of the same individual appear to be rare. Considering these variations, we were unable to identify this species, although it shows similarities to <italic><tp:taxon-name><tp:taxon-name-part taxon-name-part-type="genus" reg="Drassodes">D.</tp:taxon-name-part> <tp:taxon-name-part taxon-name-part-type="species" reg="lacertosus">lacertosus</tp:taxon-name-part></tp:taxon-name></italic> (O. Pickard-Cambridge, 1872) (cf. Fig. <xref ref-type="fig" rid="F6">6A–G</xref> and <xref ref-type="bibr" rid="B10">Chatzaki and Van Keer 2019</xref>: fig. 2).</p></tp:treatment-sec><ref-list><ref id="B11"><mixed-citation xmlns:xlink="http://www.w3.org/1999/xlink" xlink:type="simple">Connolly SJ, Harmer AMT, Vink CJ, Poy D, Michalik P, Painting CJ (2025) No evidence for RTA morphology affecting introgression in New Zealand fishing spiders. New Zealand Journal of Zoology 52(5): 796–811. <ext-link xlink:href="10.1080/03014223.2025.2522439" ext-link-type="doi" xlink:type="simple">https://doi.org/10.1080/03014223.2025.2522439</ext-link></mixed-citation></ref><ref id="B10"><mixed-citation xmlns:xlink="http://www.w3.org/1999/xlink" xlink:type="simple">Chatzaki M, Van Keer J (2019) Ground spiders (<tp:taxon-name><tp:taxon-name-part taxon-name-part-type="order">Araneae</tp:taxon-name-part></tp:taxon-name>: <tp:taxon-name><tp:taxon-name-part taxon-name-part-type="family">Gnaphosidae</tp:taxon-name-part></tp:taxon-name>, <tp:taxon-name><tp:taxon-name-part taxon-name-part-type="family">Liocranidae</tp:taxon-name-part></tp:taxon-name>, <tp:taxon-name><tp:taxon-name-part taxon-name-part-type="family">Prodidomidae</tp:taxon-name-part></tp:taxon-name>) from the Greek islands Rodos, Symi and Karpathos, with the description of new species. Zootaxa 4646(3): 434–460. <ext-link xlink:href="10.11646/zootaxa.4646.3.2" ext-link-type="doi" xlink:type="simple">https://doi.org/10.11646/zootaxa.4646.3.2</ext-link></mixed-citation></ref></ref-list></tp:taxon-treatment>
