# Supplementary material for: New data on spiders (Arachnida, Araneae) of Türkiye, with descriptions of four new species
Source: Zookeys. 2026 Jun 19;1282:323–38. doi: 10.3897/zookeys.1282.192906 (PMC13309807; doi:10.3897/zookeys.1282.192906)
Supplement: XML Treatment for Pterotricha kochi [file zookeys.1282.192906-treatment5.xml]

<!DOCTYPE tp:taxon-treatment
  PUBLIC "-//TaxonX//DTD Taxonomic Treatment Publishing DTD v0 20100105//EN" "tax-treatment-NSO.dtd">
<tp:taxon-treatment xmlns:tp="http://www.plazi.org/taxpub"><tp:treatment-meta><kwd-group><label>Taxon classification</label><kwd>
                <named-content content-type="kingdom">Animalia</named-content>
              </kwd><kwd>
                <named-content content-type="order">Araneae</named-content>
              </kwd><kwd>
                <named-content content-type="family">Gnaphosidae</named-content>
              </kwd></kwd-group><mixed-citation publication-type="journal"><person-group><name><surname>Zamani</surname><given-names>Alireza</given-names></name><name><surname>Marusik</surname><given-names>Yuri M.</given-names></name><name><surname>Kaya</surname><given-names>Rahşen S.</given-names></name></person-group><article-title>New data on spiders (<tp:taxon-name><tp:taxon-name-part taxon-name-part-type="class" reg="Arachnida">Arachnida</tp:taxon-name-part></tp:taxon-name>, <tp:taxon-name><tp:taxon-name-part taxon-name-part-type="order" reg="Araneae">Araneae</tp:taxon-name-part></tp:taxon-name>) of Türkiye, with descriptions of four new species</article-title><source>Zookeys</source><day>19</day><month>06</month><year>2026</year><volume>1282</volume><fpage>323</fpage><lpage>338</lpage><pub-id pub-id-type="doi">10.3897/zookeys.1282.192906</pub-id></mixed-citation></tp:treatment-meta><tp:nomenclature><tp:taxon-name><object-id xmlns:xlink="http://www.w3.org/1999/xlink" content-type="arpha" xlink:type="simple">B9357846-C94C-52DF-803B-F245D0E4EAF2</object-id>
                    		<tp:taxon-name-part taxon-name-part-type="genus" reg="Pterotricha">Pterotricha</tp:taxon-name-part> <tp:taxon-name-part taxon-name-part-type="species" reg="kochi">kochi</tp:taxon-name-part>
                    	</tp:taxon-name><tp:taxon-authority>(O. Pickard-Cambridge, 1872)</tp:taxon-authority><xref ref-type="fig" rid="F7">Fig. 7A–F</xref><tp:nomenclature-citation-list><tp:nomenclature-citation><tp:taxon-name>
                  <tp:taxon-name-part taxon-name-part-type="genus" reg="Pterotricha">Pterotricha</tp:taxon-name-part>
                </tp:taxon-name><comment> kochii: <xref ref-type="bibr" rid="B25">Levy 1995</xref>: 967, figs 121–125 (♂♀).<sup><xref ref-type="fn" rid="FN1">1</xref></sup></comment></tp:nomenclature-citation></tp:nomenclature-citation-list></tp:nomenclature><tp:treatment-sec sec-type="Material"><title>Material.</title><p>Türkiye: Konya Prov.: • 1♂1♀ (<named-content xmlns:xlink="http://www.w3.org/1999/xlink" content-type="dwc:institutional_code" xlink:title="University of Tokyo, Department of Zoology" xlink:href="https://scientific-collections.gbif.org/institution/9b1c17cd-f145-42b6-a597-532397ffe7c2" xlink:type="simple">ZMUT</named-content>), Karapınar Dist., Meke Salt Lake, <named-content xmlns:xlink="http://www.w3.org/1999/xlink" content-type="dwc:verbatimCoordinates" xlink:type="simple">37°41'37"N, 33°38'20"E</named-content>, 1030 m, 18.5.2015 (R. Kaya).</p><fig id="F7" position="float" orientation="portrait"><object-id xmlns:xlink="http://www.w3.org/1999/xlink" content-type="doi" xlink:type="simple">10.3897/zookeys.1282.192906.figure7</object-id><object-id xmlns:xlink="http://www.w3.org/1999/xlink" content-type="arpha" xlink:type="simple">E35D52B6-D392-5B94-A806-5F0C17B06875</object-id><label>Figure 7.</label><caption><p><italic><tp:taxon-name><tp:taxon-name-part taxon-name-part-type="genus" reg="Pterotricha">Pterotricha</tp:taxon-name-part> <tp:taxon-name-part taxon-name-part-type="species" reg="kochi">kochi</tp:taxon-name-part></tp:taxon-name></italic>, female (<bold>A, E, F</bold>) and male (<bold>B–D</bold>). <bold>A, B</bold>. Habitus, dorsal view; <bold>C, D</bold>. Palp, ventral and retrolateral views; <bold>E, F</bold>. Macerated epigyne, ventral and dorsal views. Scale bars: 0.2 mm, unless otherwise indicated.</p></caption><graphic xmlns:xlink="http://www.w3.org/1999/xlink" xlink:href="zookeys-1282-323_article-192906__-g007.jpg" id="oo_1687803.jpg" position="float" orientation="portrait" xlink:type="simple"><uri content-type="original_file" xlink:type="simple">https://binary.pensoft.net/fig/1687803</uri></graphic></fig></tp:treatment-sec><tp:treatment-sec sec-type="Remarks"><title>Remarks.</title><p>All illustrations for this species in the literature are drawings; here, we illustrate the habitus for the first time and provide photographs of the copulatory organs.</p></tp:treatment-sec><tp:treatment-sec sec-type="Distribution"><title>Distribution.</title><p>Türkiye to the Levant (<xref ref-type="bibr" rid="B38">WSC 2026</xref>). In Türkiye, it was previously known from Konya (<xref ref-type="bibr" rid="B29">Nosek 1905</xref>, <xref ref-type="bibr" rid="B12">Dalmas 192</xref>1), Gaziantep, Osmaniye, Hatay (<xref ref-type="bibr" rid="B22">Kumbiçak and Kumbiçak 2014</xref>), and Kütahya (<xref ref-type="bibr" rid="B34">Seyyar et al. 2019</xref>) provinces, southern to central-western Türkiye.</p></tp:treatment-sec><tp:treatment-sec><!--Section generated to contain objects referenced in tp:taxon-treatment.--><fn-group><fn id="FN1"><p>For a list of five other taxonomic entries, see WSC (2026).</p></fn></fn-group></tp:treatment-sec><ref-list><ref id="B25"><mixed-citation xmlns:xlink="http://www.w3.org/1999/xlink" xlink:type="simple">Levy G (1995) Revision of the spider subfamily <tp:taxon-name><tp:taxon-name-part taxon-name-part-type="subfamily">Gnaphosinae</tp:taxon-name-part></tp:taxon-name> in Israel (<tp:taxon-name><tp:taxon-name-part taxon-name-part-type="order">Araneae</tp:taxon-name-part></tp:taxon-name>: <tp:taxon-name><tp:taxon-name-part taxon-name-part-type="family">Gnaphosidae</tp:taxon-name-part></tp:taxon-name>). Journal of Natural History 29(4): 919–981. <ext-link xlink:href="10.1080/00222939500770351" ext-link-type="doi" xlink:type="simple">https://doi.org/10.1080/00222939500770351</ext-link></mixed-citation></ref><ref id="B38"><mixed-citation xmlns:xlink="http://www.w3.org/1999/xlink" xlink:type="simple">WSC (2026) World Spider Catalog. Version 27. Natural History Museum Bern. <ext-link xlink:href="10.24436/2" ext-link-type="doi" xlink:type="simple">https://doi.org/10.24436/2</ext-link> [accessed on 8.3.2026]</mixed-citation></ref><ref id="B29"><mixed-citation xmlns:xlink="http://www.w3.org/1999/xlink" xlink:type="simple">Nosek A (1905) Araneiden, Opilionen und Chernetiden. In: Penther A, Zederbauer E (Eds) Ergebnisse einer naturwissenschaftlichen Reise zum Erdschias-Dagh (Kleinasien). Annalen des Kaiserlich-Königlichen Naturhistorischen Hofmuseums in Wien 20: 114–154.</mixed-citation></ref><ref id="B12"><mixed-citation xmlns:xlink="http://www.w3.org/1999/xlink" xlink:type="simple">Dalmas Rd (1921) Monographie des araignées de la section des <italic><tp:taxon-name><tp:taxon-name-part taxon-name-part-type="genus">Pterotricha</tp:taxon-name-part></tp:taxon-name></italic> (Aran. <tp:taxon-name><tp:taxon-name-part taxon-name-part-type="family">Gnaphosidae</tp:taxon-name-part></tp:taxon-name>). Annales de la Société Entomologique de France 89: 233–328.</mixed-citation></ref><ref id="B22"><mixed-citation xmlns:xlink="http://www.w3.org/1999/xlink" xlink:type="simple">Kumbiçak Z, Kumbiçak Ü (2014) Chromosome studies in the genus <italic><tp:taxon-name><tp:taxon-name-part taxon-name-part-type="genus">Pterotricha</tp:taxon-name-part></tp:taxon-name></italic> (<tp:taxon-name><tp:taxon-name-part taxon-name-part-type="family">Gnaphosidae</tp:taxon-name-part></tp:taxon-name>) from Turkey. Archives of Biological Sciences 66(4): 1299–1302. <ext-link xlink:href="10.2298/ABS1404299K" ext-link-type="doi" xlink:type="simple">https://doi.org/10.2298/ABS1404299K</ext-link></mixed-citation></ref><ref id="B34"><mixed-citation xmlns:xlink="http://www.w3.org/1999/xlink" xlink:type="simple">Seyyar O, Harmanşah İ, Demir H (2019) The spider fauna of Kütahya province in Turkey. Munis Entomology &amp; Zoology 14(2): 513–518.</mixed-citation></ref></ref-list></tp:taxon-treatment>
