# Supplementary material for: New data on spiders (Arachnida, Araneae) of Türkiye, with descriptions of four new species
Source: Zookeys. 2026 Jun 19;1282:323–38. doi: 10.3897/zookeys.1282.192906 (PMC13309807; doi:10.3897/zookeys.1282.192906)
Supplement: XML Treatment for Cataleptoneta aydintopcui [file zookeys.1282.192906-treatment6.xml]

<!DOCTYPE tp:taxon-treatment
  PUBLIC "-//TaxonX//DTD Taxonomic Treatment Publishing DTD v0 20100105//EN" "tax-treatment-NSO.dtd">
<tp:taxon-treatment xmlns:tp="http://www.plazi.org/taxpub"><tp:treatment-meta><kwd-group><label>Taxon classification</label><kwd>
                <named-content content-type="kingdom">Animalia</named-content>
              </kwd><kwd>
                <named-content content-type="order">Araneae</named-content>
              </kwd><kwd>
                <named-content content-type="family">Leptonetidae</named-content>
              </kwd></kwd-group><mixed-citation publication-type="journal"><person-group><name><surname>Zamani</surname><given-names>Alireza</given-names></name><name><surname>Marusik</surname><given-names>Yuri M.</given-names></name><name><surname>Kaya</surname><given-names>Rahşen S.</given-names></name></person-group><article-title>New data on spiders (<tp:taxon-name><tp:taxon-name-part taxon-name-part-type="class" reg="Arachnida">Arachnida</tp:taxon-name-part></tp:taxon-name>, <tp:taxon-name><tp:taxon-name-part taxon-name-part-type="order" reg="Araneae">Araneae</tp:taxon-name-part></tp:taxon-name>) of Türkiye, with descriptions of four new species</article-title><source>Zookeys</source><day>19</day><month>06</month><year>2026</year><volume>1282</volume><fpage>323</fpage><lpage>338</lpage><pub-id pub-id-type="doi">10.3897/zookeys.1282.192906</pub-id></mixed-citation></tp:treatment-meta><tp:nomenclature><tp:taxon-name><object-id xmlns:xlink="http://www.w3.org/1999/xlink" content-type="arpha" xlink:type="simple">3F9EDFF0-4288-535A-9041-B32A1D4D82C2</object-id>
                    		<tp:taxon-name-part taxon-name-part-type="genus" reg="Cataleptoneta">Cataleptoneta</tp:taxon-name-part> <tp:taxon-name-part taxon-name-part-type="species" reg="aydintopcui">aydintopcui</tp:taxon-name-part>
                    	</tp:taxon-name><tp:taxon-authority>Demircan, 2020</tp:taxon-authority><xref ref-type="fig" rid="F8">Fig. 8B, E</xref><tp:nomenclature-citation-list><tp:nomenclature-citation><tp:taxon-name><tp:taxon-name-part taxon-name-part-type="genus" reg="Cataleptoneta">Cataleptoneta</tp:taxon-name-part> <tp:taxon-name-part taxon-name-part-type="species" reg="aydintopcui">aydintopcui</tp:taxon-name-part></tp:taxon-name><comment> Demircan, 2020: 188, figs 1A, B, 2A–E, 3A–C (♂♀).</comment></tp:nomenclature-citation></tp:nomenclature-citation-list></tp:nomenclature><tp:treatment-sec sec-type="Material"><title>Material.</title><p>Türkiye: Antalya Prov.: • 2♂1♀ (<named-content xmlns:xlink="http://www.w3.org/1999/xlink" content-type="dwc:institutional_code" xlink:title="University of Tokyo, Department of Zoology" xlink:href="https://scientific-collections.gbif.org/institution/9b1c17cd-f145-42b6-a597-532397ffe7c2" xlink:type="simple">ZMUT</named-content>), Döşemealtı Dist., Yağca Vill., Karain Cave, <named-content xmlns:xlink="http://www.w3.org/1999/xlink" content-type="dwc:verbatimCoordinates" xlink:type="simple">37°04'40.0"N, 30°34'15.0"E</named-content>, 4.8.2009 (R. Kaya, C. Kaya).</p><fig id="F8" position="float" orientation="portrait"><object-id xmlns:xlink="http://www.w3.org/1999/xlink" content-type="doi" xlink:type="simple">10.3897/zookeys.1282.192906.figure8</object-id><object-id xmlns:xlink="http://www.w3.org/1999/xlink" content-type="arpha" xlink:type="simple">2E994A73-3678-549B-B696-34AAFFF152E7</object-id><label>Figure 8.</label><caption><p><italic><tp:taxon-name><tp:taxon-name-part taxon-name-part-type="genus" reg="Leptonetela">Leptonetela</tp:taxon-name-part> <tp:taxon-name-part taxon-name-part-type="species" reg="ayvaensis">ayvaensis</tp:taxon-name-part></tp:taxon-name></italic> sp. nov. (<bold>A, D</bold>), <italic><tp:taxon-name><tp:taxon-name-part taxon-name-part-type="genus" reg="Cataleptoneta">Cataleptoneta</tp:taxon-name-part> <tp:taxon-name-part taxon-name-part-type="species" reg="aydintopcui">aydintopcui</tp:taxon-name-part></tp:taxon-name></italic> (<bold>B, E</bold>) and <italic><tp:taxon-name><tp:taxon-name-part taxon-name-part-type="genus" reg="Leptonetela">Leptonetela</tp:taxon-name-part> <tp:taxon-name-part taxon-name-part-type="species" reg="oylatensis">oylatensis</tp:taxon-name-part></tp:taxon-name></italic> sp. nov. (<bold>C</bold>), males (<bold>A–C, E</bold>) and female (<bold>D</bold>). <bold>A–D</bold>. Habitus, dorsal view; <bold>E</bold>. Whole palp, retrolateral view.</p></caption><graphic xmlns:xlink="http://www.w3.org/1999/xlink" xlink:href="zookeys-1282-323_article-192906__-g008.jpg" id="oo_1687804.jpg" position="float" orientation="portrait" xlink:type="simple"><uri content-type="original_file" xlink:type="simple">https://binary.pensoft.net/fig/1687804</uri></graphic></fig></tp:treatment-sec><tp:treatment-sec sec-type="Distribution"><title>Distribution.</title><p>Previously known only from the type locality in Mersin Province, northwestern Türkiye (<xref ref-type="bibr" rid="B15">Demircan 2020</xref>). The new locality reported here extends the range of the species approximately 320 km eastwards.</p></tp:treatment-sec><ref-list><ref id="B15"><mixed-citation xmlns:xlink="http://www.w3.org/1999/xlink" xlink:type="simple">Demircan N (2020) A new species of the genus <italic><tp:taxon-name><tp:taxon-name-part taxon-name-part-type="genus">Cataleptoneta</tp:taxon-name-part></tp:taxon-name></italic> Denis, 1955 (<tp:taxon-name><tp:taxon-name-part taxon-name-part-type="order">Araneae</tp:taxon-name-part></tp:taxon-name>: <tp:taxon-name><tp:taxon-name-part taxon-name-part-type="family">Leptonetidae</tp:taxon-name-part></tp:taxon-name>) from a cave in Turkey. Acta Zoologica Bulgarica 72(2): 187–191.</mixed-citation></ref></ref-list></tp:taxon-treatment>
