# Supplementary material for: New data on spiders (Arachnida, Araneae) of Türkiye, with descriptions of four new species
Source: Zookeys. 2026 Jun 19;1282:323–38. doi: 10.3897/zookeys.1282.192906 (PMC13309807; doi:10.3897/zookeys.1282.192906)
Supplement: XML Treatment for Leptonetela [file zookeys.1282.192906-treatment7.xml]

<!DOCTYPE tp:taxon-treatment
  PUBLIC "-//TaxonX//DTD Taxonomic Treatment Publishing DTD v0 20100105//EN" "tax-treatment-NSO.dtd">
<tp:taxon-treatment xmlns:tp="http://www.plazi.org/taxpub"><tp:treatment-meta><kwd-group><label>Taxon classification</label><kwd>
                <named-content content-type="kingdom">Animalia</named-content>
              </kwd><kwd>
                <named-content content-type="order">Araneae</named-content>
              </kwd><kwd>
                <named-content content-type="family">Leptonetidae</named-content>
              </kwd></kwd-group><mixed-citation publication-type="journal"><person-group><name><surname>Zamani</surname><given-names>Alireza</given-names></name><name><surname>Marusik</surname><given-names>Yuri M.</given-names></name><name><surname>Kaya</surname><given-names>Rahşen S.</given-names></name></person-group><article-title>New data on spiders (<tp:taxon-name><tp:taxon-name-part taxon-name-part-type="class" reg="Arachnida">Arachnida</tp:taxon-name-part></tp:taxon-name>, <tp:taxon-name><tp:taxon-name-part taxon-name-part-type="order" reg="Araneae">Araneae</tp:taxon-name-part></tp:taxon-name>) of Türkiye, with descriptions of four new species</article-title><source>Zookeys</source><day>19</day><month>06</month><year>2026</year><volume>1282</volume><fpage>323</fpage><lpage>338</lpage><pub-id pub-id-type="doi">10.3897/zookeys.1282.192906</pub-id></mixed-citation></tp:treatment-meta><tp:nomenclature><label>Genus</label><tp:taxon-name><object-id xmlns:xlink="http://www.w3.org/1999/xlink" content-type="arpha" xlink:type="simple">4935345D-8E01-55E0-8867-672E4F462103</object-id>
                    		<tp:taxon-name-part taxon-name-part-type="genus" reg="Leptonetela">Leptonetela</tp:taxon-name-part>
                    	</tp:taxon-name><tp:taxon-authority>Kratochvíl, 1978</tp:taxon-authority></tp:nomenclature><tp:treatment-sec sec-type="Remarks"><title>Remarks.</title><p>This genus currently comprises 124 described species distributed from Greece to China (<xref ref-type="bibr" rid="B38">WSC 2026</xref>), including two from Türkiye: <italic><tp:taxon-name><tp:taxon-name-part taxon-name-part-type="genus" reg="Leptonetela">L.</tp:taxon-name-part> <tp:taxon-name-part taxon-name-part-type="species" reg="deltshevi">deltshevi</tp:taxon-name-part></tp:taxon-name></italic> (Brignoli, 1979) (♂; Ordu Province, northern-central Türkiye) and <italic><tp:taxon-name><tp:taxon-name-part taxon-name-part-type="genus" reg="Leptonetela">L.</tp:taxon-name-part> <tp:taxon-name-part taxon-name-part-type="species" reg="turcica">turcica</tp:taxon-name-part></tp:taxon-name></italic> Danışman &amp; Coşar, 2021 (♂♀; Kahramanmaraş Province, southern-central Türkiye).</p></tp:treatment-sec><ref-list><ref id="B38"><mixed-citation xmlns:xlink="http://www.w3.org/1999/xlink" xlink:type="simple">WSC (2026) World Spider Catalog. Version 27. Natural History Museum Bern. <ext-link xlink:href="10.24436/2" ext-link-type="doi" xlink:type="simple">https://doi.org/10.24436/2</ext-link> [accessed on 8.3.2026]</mixed-citation></ref></ref-list></tp:taxon-treatment>
