# Supplementary material for: New data on spiders (Arachnida, Araneae) of Türkiye, with descriptions of four new species
Source: Zookeys. 2026 Jun 19;1282:323–38. doi: 10.3897/zookeys.1282.192906 (PMC13309807; doi:10.3897/zookeys.1282.192906)
Supplement: XML Treatment for Leptonetela ayvaensis [file zookeys.1282.192906-treatment8.xml]

<!DOCTYPE tp:taxon-treatment
  PUBLIC "-//TaxonX//DTD Taxonomic Treatment Publishing DTD v0 20100105//EN" "tax-treatment-NSO.dtd">
<tp:taxon-treatment xmlns:tp="http://www.plazi.org/taxpub"><tp:treatment-meta><kwd-group><label>Taxon classification</label><kwd>
                <named-content content-type="kingdom">Animalia</named-content>
              </kwd><kwd>
                <named-content content-type="order">Araneae</named-content>
              </kwd><kwd>
                <named-content content-type="family">Leptonetidae</named-content>
              </kwd></kwd-group><mixed-citation publication-type="journal"><person-group><name><surname>Zamani</surname><given-names>Alireza</given-names></name><name><surname>Marusik</surname><given-names>Yuri M.</given-names></name><name><surname>Kaya</surname><given-names>Rahşen S.</given-names></name></person-group><article-title>New data on spiders (<tp:taxon-name><tp:taxon-name-part taxon-name-part-type="class" reg="Arachnida">Arachnida</tp:taxon-name-part></tp:taxon-name>, <tp:taxon-name><tp:taxon-name-part taxon-name-part-type="order" reg="Araneae">Araneae</tp:taxon-name-part></tp:taxon-name>) of Türkiye, with descriptions of four new species</article-title><source>Zookeys</source><day>19</day><month>06</month><year>2026</year><volume>1282</volume><fpage>323</fpage><lpage>338</lpage><pub-id pub-id-type="doi">10.3897/zookeys.1282.192906</pub-id></mixed-citation></tp:treatment-meta><tp:nomenclature><tp:taxon-name><object-id xmlns:xlink="http://www.w3.org/1999/xlink" content-type="arpha" xlink:type="simple">A7ED9E2C-8D84-56F1-9183-2AB3B1E798D2</object-id>
                    		<tp:taxon-name-part taxon-name-part-type="genus" reg="Leptonetela">Leptonetela</tp:taxon-name-part> <tp:taxon-name-part taxon-name-part-type="species" reg="ayvaensis">ayvaensis</tp:taxon-name-part>
                    	
                    		<object-id xmlns:xlink="http://www.w3.org/1999/xlink" content-type="zoobank" xlink:type="simple">https://zoobank.org/9B16248C-FCCE-461A-B39B-F0ED79CF770F</object-id>
                    	</tp:taxon-name><tp:taxon-status xmlns:xlink="http://www.w3.org/1999/xlink" xlink:type="simple">sp. nov.</tp:taxon-status><xref ref-type="fig" rid="F8">Figs 8A</xref><xref ref-type="fig" rid="F8">, 8D</xref><xref ref-type="fig" rid="F9">, 9A–F</xref></tp:nomenclature><tp:treatment-sec sec-type="Type material"><title>Type material.</title><p><bold><italic>Holotype</italic></bold>: • ♂ (<named-content xmlns:xlink="http://www.w3.org/1999/xlink" content-type="dwc:institutional_code" xlink:title="University of Tokyo, Department of Zoology" xlink:href="https://scientific-collections.gbif.org/institution/9b1c17cd-f145-42b6-a597-532397ffe7c2" xlink:type="simple">ZMUT</named-content>), Türkiye: Bursa Prov.: Nilüfer Dist., Ayvaini Cave, <named-content xmlns:xlink="http://www.w3.org/1999/xlink" content-type="dwc:verbatimCoordinates" xlink:type="simple">40°07'27.0"N, 28°42'03.6"E</named-content>, 12.11.2012 (R. Kaya). <bold><italic>Paratype</italic></bold>: • 1♀ (<named-content xmlns:xlink="http://www.w3.org/1999/xlink" content-type="dwc:institutional_code" xlink:title="University of Tokyo, Department of Zoology" xlink:href="https://scientific-collections.gbif.org/institution/9b1c17cd-f145-42b6-a597-532397ffe7c2" xlink:type="simple">ZMUT</named-content>), collected together with the holotype.</p><fig id="F9" position="float" orientation="portrait"><object-id xmlns:xlink="http://www.w3.org/1999/xlink" content-type="doi" xlink:type="simple">10.3897/zookeys.1282.192906.figure9</object-id><object-id xmlns:xlink="http://www.w3.org/1999/xlink" content-type="arpha" xlink:type="simple">DE732E91-6399-5AB7-8C00-1053129590A9</object-id><label>Figure 9.</label><caption><p><italic><tp:taxon-name><tp:taxon-name-part taxon-name-part-type="genus" reg="Leptonetela">Leptonetela</tp:taxon-name-part> <tp:taxon-name-part taxon-name-part-type="species" reg="ayvaensis">ayvaensis</tp:taxon-name-part></tp:taxon-name></italic> sp. nov., male palp (<bold>A–C</bold>) and separated bulb (<bold>D–F</bold>). <bold>A, F</bold>. Retrolateral view; <bold>B, E</bold>. Prolateral view; <bold>C, D</bold>. Ventral view. Scale bars: 0.2 mm.</p></caption><graphic xmlns:xlink="http://www.w3.org/1999/xlink" xlink:href="zookeys-1282-323_article-192906__-g009.jpg" id="oo_1687805.jpg" position="float" orientation="portrait" xlink:type="simple"><uri content-type="original_file" xlink:type="simple">https://binary.pensoft.net/fig/1687805</uri></graphic></fig></tp:treatment-sec><tp:treatment-sec sec-type="Etymology"><title>Etymology.</title><p>The specific epithet refers to the type locality of the species.</p></tp:treatment-sec><tp:treatment-sec sec-type="Diagnosis"><title>Diagnosis.</title><p>The new species is similar to <italic><tp:taxon-name><tp:taxon-name-part taxon-name-part-type="genus" reg="Leptonetela">L.</tp:taxon-name-part> <tp:taxon-name-part taxon-name-part-type="species" reg="deltshevi">deltshevi</tp:taxon-name-part></tp:taxon-name></italic> in having the same number and shape of prolateral spines on the palpal tibia, but can be distinguished by its smaller size (carapace 0.65 vs. 0.78 mm), a shorter femur (length/width ratio 5.2 vs. 6), and tibia lacking a ventrobasal bulge (cf. Fig. <xref ref-type="fig" rid="F9">9A</xref> vs. <xref ref-type="bibr" rid="B9">Brignoli 1979</xref>: fig. 2).</p></tp:treatment-sec><tp:treatment-sec sec-type="Description"><title>Description.</title><p><bold>Male</bold>. Habitus as in Fig. <xref ref-type="fig" rid="F8">8A</xref>. Carapace 0.65 long, 0.60 wide. Specimen in poor condition; abdomen and most leg segments missing. Measurements of palp and femora and patellae of legs I–III: palp: 1.05 (0.40, 0.20, 0.15, -, 0.30); I: 1.25, 0.25; II: 1.15, 0.20; III: 0.90, 0.20.</p><p>Palp as in Fig. <xref ref-type="fig" rid="F9">9A–F</xref>; femur 5.2× longer than wide, with strong ventral seta in middle; patella 3× shorter than femur; tibia almost 2× shorter than femur, with 5 strong prolateral spines, proximal spines much stronger than others; anterior part of cymbium with long ventral setae and setae at tip; bulb ~1.6× longer than wide; terminal part with conical sclerite bearing 4 teeth and 2 membranous lamellae.</p><p><bold>Female</bold>. Habitus as in Fig. <xref ref-type="fig" rid="F8">8D</xref>. Total length 2.10. Carapace 0.80 long, 0.70 wide. Cephalothorax and its appendages pale yellowish brown. Abdomen and spinnerets pale beige. Measurements of palp and legs: palp: 1.35 (0.45, 0.15, 0.30, -, 0.45); I: 4.60 (1.30, 0.30, 1.30, 0.95, 0.75); II: 4.05 (1.15, 0.25, 1.10, 0.90, 0.65); III: 3.40 (0.95, 0.25, 0.85, 0.80, 0.55); IV: 4.55 (1.25, 0.25, 1.30, 1.05, 0.70).</p><p>Endogyne. Lost before photography.</p></tp:treatment-sec><tp:treatment-sec sec-type="Distribution"><title>Distribution.</title><p>Known only from the type locality in Bursa Province, northwestern Türkiye.</p></tp:treatment-sec><tp:treatment-sec><!--Section generated to contain objects referenced in tp:taxon-treatment.--><fig id="F8" position="float" orientation="portrait"><object-id xmlns:xlink="http://www.w3.org/1999/xlink" content-type="doi" xlink:type="simple">10.3897/zookeys.1282.192906.figure8</object-id><object-id xmlns:xlink="http://www.w3.org/1999/xlink" content-type="arpha" xlink:type="simple">2E994A73-3678-549B-B696-34AAFFF152E7</object-id><label>Figure 8.</label><caption><p><italic><tp:taxon-name><tp:taxon-name-part taxon-name-part-type="genus" reg="Leptonetela">Leptonetela</tp:taxon-name-part> <tp:taxon-name-part taxon-name-part-type="species" reg="ayvaensis">ayvaensis</tp:taxon-name-part></tp:taxon-name></italic> sp. nov. (<bold>A, D</bold>), <italic><tp:taxon-name><tp:taxon-name-part taxon-name-part-type="genus" reg="Cataleptoneta">Cataleptoneta</tp:taxon-name-part> <tp:taxon-name-part taxon-name-part-type="species" reg="aydintopcui">aydintopcui</tp:taxon-name-part></tp:taxon-name></italic> (<bold>B, E</bold>) and <italic><tp:taxon-name><tp:taxon-name-part taxon-name-part-type="genus" reg="Leptonetela">Leptonetela</tp:taxon-name-part> <tp:taxon-name-part taxon-name-part-type="species" reg="oylatensis">oylatensis</tp:taxon-name-part></tp:taxon-name></italic> sp. nov. (<bold>C</bold>), males (<bold>A–C, E</bold>) and female (<bold>D</bold>). <bold>A–D</bold>. Habitus, dorsal view; <bold>E</bold>. Whole palp, retrolateral view.</p></caption><graphic xmlns:xlink="http://www.w3.org/1999/xlink" xlink:href="zookeys-1282-323_article-192906__-g008.jpg" id="oo_1687804.jpg" position="float" orientation="portrait" xlink:type="simple"><uri content-type="original_file" xlink:type="simple">https://binary.pensoft.net/fig/1687804</uri></graphic></fig></tp:treatment-sec><ref-list><ref id="B9"><mixed-citation xmlns:xlink="http://www.w3.org/1999/xlink" xlink:type="simple">Brignoli PM (1979) Spiders from Turkey, VI. Four new species from the coast of the Black Sea (<tp:taxon-name><tp:taxon-name-part taxon-name-part-type="order">Araneae</tp:taxon-name-part></tp:taxon-name>). Bulletin of the British Arachnological Society 4(7): 310–313.</mixed-citation></ref></ref-list></tp:taxon-treatment>
