# Supplementary material for: New data on spiders (Arachnida, Araneae) of Türkiye, with descriptions of four new species
Source: Zookeys. 2026 Jun 19;1282:323–38. doi: 10.3897/zookeys.1282.192906 (PMC13309807; doi:10.3897/zookeys.1282.192906)
Supplement: XML Treatment for Leptonetela oylatensis [file zookeys.1282.192906-treatment9.xml]

<!DOCTYPE tp:taxon-treatment
  PUBLIC "-//TaxonX//DTD Taxonomic Treatment Publishing DTD v0 20100105//EN" "tax-treatment-NSO.dtd">
<tp:taxon-treatment xmlns:tp="http://www.plazi.org/taxpub"><tp:treatment-meta><kwd-group><label>Taxon classification</label><kwd>
                <named-content content-type="kingdom">Animalia</named-content>
              </kwd><kwd>
                <named-content content-type="order">Araneae</named-content>
              </kwd><kwd>
                <named-content content-type="family">Leptonetidae</named-content>
              </kwd></kwd-group><mixed-citation publication-type="journal"><person-group><name><surname>Zamani</surname><given-names>Alireza</given-names></name><name><surname>Marusik</surname><given-names>Yuri M.</given-names></name><name><surname>Kaya</surname><given-names>Rahşen S.</given-names></name></person-group><article-title>New data on spiders (<tp:taxon-name><tp:taxon-name-part taxon-name-part-type="class" reg="Arachnida">Arachnida</tp:taxon-name-part></tp:taxon-name>, <tp:taxon-name><tp:taxon-name-part taxon-name-part-type="order" reg="Araneae">Araneae</tp:taxon-name-part></tp:taxon-name>) of Türkiye, with descriptions of four new species</article-title><source>Zookeys</source><day>19</day><month>06</month><year>2026</year><volume>1282</volume><fpage>323</fpage><lpage>338</lpage><pub-id pub-id-type="doi">10.3897/zookeys.1282.192906</pub-id></mixed-citation></tp:treatment-meta><tp:nomenclature><tp:taxon-name><object-id xmlns:xlink="http://www.w3.org/1999/xlink" content-type="arpha" xlink:type="simple">88412DFA-CCAB-5D90-882A-747D4C329B77</object-id>
                    		<tp:taxon-name-part taxon-name-part-type="genus" reg="Leptonetela">Leptonetela</tp:taxon-name-part> <tp:taxon-name-part taxon-name-part-type="species" reg="oylatensis">oylatensis</tp:taxon-name-part>
                    	
                    		<object-id xmlns:xlink="http://www.w3.org/1999/xlink" content-type="zoobank" xlink:type="simple">https://zoobank.org/A08835FB-B8F4-48B4-977E-4C2DAB0DAD6B</object-id>
                    	</tp:taxon-name><tp:taxon-status xmlns:xlink="http://www.w3.org/1999/xlink" xlink:type="simple">sp. nov.</tp:taxon-status><xref ref-type="fig" rid="F8">Figs 8C</xref><xref ref-type="fig" rid="F10">, 10A–F</xref></tp:nomenclature><tp:treatment-sec sec-type="Type material"><title>Type material.</title><p><bold><italic>Holotype</italic></bold>: • ♂ (<named-content xmlns:xlink="http://www.w3.org/1999/xlink" content-type="dwc:institutional_code" xlink:title="University of Tokyo, Department of Zoology" xlink:href="https://scientific-collections.gbif.org/institution/9b1c17cd-f145-42b6-a597-532397ffe7c2" xlink:type="simple">ZMUT</named-content>), Türkiye: Bursa Prov.: İnegöl Dist., Great Oylat Cave, <named-content xmlns:xlink="http://www.w3.org/1999/xlink" content-type="dwc:verbatimCoordinates" xlink:type="simple">39°56'62.0"N, 29°35'49.0"E</named-content>, 22.7.2003 (R. Kaya).</p><fig id="F10" position="float" orientation="portrait"><object-id xmlns:xlink="http://www.w3.org/1999/xlink" content-type="doi" xlink:type="simple">10.3897/zookeys.1282.192906.figure10</object-id><object-id xmlns:xlink="http://www.w3.org/1999/xlink" content-type="arpha" xlink:type="simple">04A2E965-FEC6-5B15-A4FE-EBEF0A70287A</object-id><label>Figure 10.</label><caption><p><italic><tp:taxon-name><tp:taxon-name-part taxon-name-part-type="genus" reg="Leptonetela">Leptonetela</tp:taxon-name-part> <tp:taxon-name-part taxon-name-part-type="species" reg="oylatensis">oylatensis</tp:taxon-name-part></tp:taxon-name></italic> sp. nov., male palp (<bold>A–C</bold>) and separated bulb (<bold>D–F</bold>). <bold>A, E</bold>. Prolateral view; <bold>B, D</bold>. Retrolateral view; <bold>C, F</bold>. Ventral view. Scale bars: 0.2 mm.</p></caption><graphic xmlns:xlink="http://www.w3.org/1999/xlink" xlink:href="zookeys-1282-323_article-192906__-g010.jpg" id="oo_1687806.jpg" position="float" orientation="portrait" xlink:type="simple"><uri content-type="original_file" xlink:type="simple">https://binary.pensoft.net/fig/1687806</uri></graphic></fig></tp:treatment-sec><tp:treatment-sec sec-type="Etymology"><title>Etymology.</title><p>The specific epithet refers to the type locality of the species.</p></tp:treatment-sec><tp:treatment-sec sec-type="Diagnosis"><title>Diagnosis.</title><p>The new species is similar to <italic><tp:taxon-name><tp:taxon-name-part taxon-name-part-type="genus" reg="Leptonetela">L.</tp:taxon-name-part> <tp:taxon-name-part taxon-name-part-type="species" reg="turcica">turcica</tp:taxon-name-part></tp:taxon-name></italic> Danışman &amp; Coşar, 2021 in having a very strong ventral spine on the male palpal tibia, but can be distinguished by the spine being acute rather than widened at the tip (cf. Fig. <xref ref-type="fig" rid="F10">10B</xref> vs. <xref ref-type="bibr" rid="B13">Danışman and Coşar 2021</xref>: fig. 10B). The new species also differs in having ventral femoral setae, which are absent in the sibling species, and a longer femur I (1.45 vs. 1.0).</p></tp:treatment-sec><tp:treatment-sec sec-type="Description"><title>Description.</title><p><bold>Male</bold>. Habitus as in Fig. <xref ref-type="fig" rid="F8">8C</xref>. Total length 1.85. Carapace 0.70 long, 0.65 wide. Cephalothorax yellowish brown. Palps and legs pale yellowish brown. Abdomen and spinnerets pale beige. Measurements of palp and legs (I, II and IV only femora and patellae): palp: 1.15 (0.45, 0.15, 0.25, -, 0.30); I: 1.45, 0.30; II: 1.25, 0.25; III: 3.30+missing tarsus (1.15, 0.20, 1.05, 0.90, missing); IV: 1.40, 0.25.</p><p>Palp as in Fig. <xref ref-type="fig" rid="F10">10A–F</xref>; femur long, length/width ratio 6.3, slightly longer than patella + tibia, venter with 4 long setae; tibia ~4× longer than wide, with very strong ventro-basal spine and 4 setae; cymbium slightly longer than tibia, anterior half with long straight setae; bulb ~1.5× longer than wide, terminal part with ridge-like sclerite bearing 6 teeth and 2 membranous lamellae.</p><p><bold>Female</bold>. Unknown.</p></tp:treatment-sec><tp:treatment-sec sec-type="Distribution"><title>Distribution.</title><p>Known only from the type locality in Bursa Province, north-western Türkiye.</p></tp:treatment-sec><tp:treatment-sec><!--Section generated to contain objects referenced in tp:taxon-treatment.--><fig id="F8" position="float" orientation="portrait"><object-id xmlns:xlink="http://www.w3.org/1999/xlink" content-type="doi" xlink:type="simple">10.3897/zookeys.1282.192906.figure8</object-id><object-id xmlns:xlink="http://www.w3.org/1999/xlink" content-type="arpha" xlink:type="simple">2E994A73-3678-549B-B696-34AAFFF152E7</object-id><label>Figure 8.</label><caption><p><italic><tp:taxon-name><tp:taxon-name-part taxon-name-part-type="genus" reg="Leptonetela">Leptonetela</tp:taxon-name-part> <tp:taxon-name-part taxon-name-part-type="species" reg="ayvaensis">ayvaensis</tp:taxon-name-part></tp:taxon-name></italic> sp. nov. (<bold>A, D</bold>), <italic><tp:taxon-name><tp:taxon-name-part taxon-name-part-type="genus" reg="Cataleptoneta">Cataleptoneta</tp:taxon-name-part> <tp:taxon-name-part taxon-name-part-type="species" reg="aydintopcui">aydintopcui</tp:taxon-name-part></tp:taxon-name></italic> (<bold>B, E</bold>) and <italic><tp:taxon-name><tp:taxon-name-part taxon-name-part-type="genus" reg="Leptonetela">Leptonetela</tp:taxon-name-part> <tp:taxon-name-part taxon-name-part-type="species" reg="oylatensis">oylatensis</tp:taxon-name-part></tp:taxon-name></italic> sp. nov. (<bold>C</bold>), males (<bold>A–C, E</bold>) and female (<bold>D</bold>). <bold>A–D</bold>. Habitus, dorsal view; <bold>E</bold>. Whole palp, retrolateral view.</p></caption><graphic xmlns:xlink="http://www.w3.org/1999/xlink" xlink:href="zookeys-1282-323_article-192906__-g008.jpg" id="oo_1687804.jpg" position="float" orientation="portrait" xlink:type="simple"><uri content-type="original_file" xlink:type="simple">https://binary.pensoft.net/fig/1687804</uri></graphic></fig></tp:treatment-sec><ref-list><ref id="B13"><mixed-citation xmlns:xlink="http://www.w3.org/1999/xlink" xlink:type="simple">Danışman T, Coşar İ (2021) A new species of the genus <italic><tp:taxon-name><tp:taxon-name-part taxon-name-part-type="genus">Leptonetela</tp:taxon-name-part></tp:taxon-name></italic> Kratochvil, 1978 (<tp:taxon-name><tp:taxon-name-part taxon-name-part-type="order">Araneae</tp:taxon-name-part></tp:taxon-name>: <tp:taxon-name><tp:taxon-name-part taxon-name-part-type="family">Leptonetidae</tp:taxon-name-part></tp:taxon-name>) from Turkey. Acta Zoologica Bulgarica 73(4): 487–490.</mixed-citation></ref></ref-list></tp:taxon-treatment>
