# Supplementary material for: New data on spiders (Arachnida, Araneae) of Türkiye, with descriptions of four new species
Source: Zookeys. 2026 Jun 19;1282:323–38. doi: 10.3897/zookeys.1282.192906 (PMC13309807; doi:10.3897/zookeys.1282.192906)
Supplement: XML Treatment for Troglohyphantes [file zookeys.1282.192906-treatment10.xml]

<!DOCTYPE tp:taxon-treatment
  PUBLIC "-//TaxonX//DTD Taxonomic Treatment Publishing DTD v0 20100105//EN" "tax-treatment-NSO.dtd">
<tp:taxon-treatment xmlns:tp="http://www.plazi.org/taxpub"><tp:treatment-meta><kwd-group><label>Taxon classification</label><kwd>
                <named-content content-type="kingdom">Animalia</named-content>
              </kwd><kwd>
                <named-content content-type="order">Araneae</named-content>
              </kwd><kwd>
                <named-content content-type="family">Linyphiidae</named-content>
              </kwd></kwd-group><mixed-citation publication-type="journal"><person-group><name><surname>Zamani</surname><given-names>Alireza</given-names></name><name><surname>Marusik</surname><given-names>Yuri M.</given-names></name><name><surname>Kaya</surname><given-names>Rahşen S.</given-names></name></person-group><article-title>New data on spiders (<tp:taxon-name><tp:taxon-name-part taxon-name-part-type="class" reg="Arachnida">Arachnida</tp:taxon-name-part></tp:taxon-name>, <tp:taxon-name><tp:taxon-name-part taxon-name-part-type="order" reg="Araneae">Araneae</tp:taxon-name-part></tp:taxon-name>) of Türkiye, with descriptions of four new species</article-title><source>Zookeys</source><day>19</day><month>06</month><year>2026</year><volume>1282</volume><fpage>323</fpage><lpage>338</lpage><pub-id pub-id-type="doi">10.3897/zookeys.1282.192906</pub-id></mixed-citation></tp:treatment-meta><tp:nomenclature><label>Genus</label><tp:taxon-name><object-id xmlns:xlink="http://www.w3.org/1999/xlink" content-type="arpha" xlink:type="simple">286BA56B-E02C-58ED-9FB7-CA803A7858E0</object-id>
                    		<tp:taxon-name-part taxon-name-part-type="genus" reg="Troglohyphantes">Troglohyphantes</tp:taxon-name-part>
                    	</tp:taxon-name><tp:taxon-authority>Joseph, 1882</tp:taxon-authority></tp:nomenclature><tp:treatment-sec sec-type="Remarks"><title>Remarks.</title><p><italic><tp:taxon-name><tp:taxon-name-part taxon-name-part-type="genus" reg="Troglohyphantes">Troglohyphantes</tp:taxon-name-part></tp:taxon-name></italic> is a large genus of <tp:taxon-name><tp:taxon-name-part taxon-name-part-type="subfamily" reg="Micronetinae">Micronetinae</tp:taxon-name-part></tp:taxon-name> comprising 139 described species. Of these, four species are known from Türkiye: <italic><tp:taxon-name><tp:taxon-name-part taxon-name-part-type="genus" reg="Troglohyphantes">T.</tp:taxon-name-part> <tp:taxon-name-part taxon-name-part-type="species" reg="gladius">gladius</tp:taxon-name-part></tp:taxon-name></italic> Wunderlich, 1995 (♂; Ordu Province, northern-central Türkiye); <italic><tp:taxon-name><tp:taxon-name-part taxon-name-part-type="genus" reg="Troglohyphantes">T.</tp:taxon-name-part> <tp:taxon-name-part taxon-name-part-type="species" reg="karolianus">karolianus</tp:taxon-name-part></tp:taxon-name></italic> Topçu, Türkes &amp; Seyyar, 2008 (♂♀; Konya Province, central Türkiye); <italic><tp:taxon-name><tp:taxon-name-part taxon-name-part-type="genus" reg="Troglohyphantes">T.</tp:taxon-name-part> <tp:taxon-name-part taxon-name-part-type="species" reg="pisidicus">pisidicus</tp:taxon-name-part></tp:taxon-name></italic> Brignoli, 1971 (♀; Isparta Province, southwestern Türkiye); and <italic><tp:taxon-name><tp:taxon-name-part taxon-name-part-type="genus" reg="Troglohyphantes">T.</tp:taxon-name-part> <tp:taxon-name-part taxon-name-part-type="species" reg="turcicus">turcicus</tp:taxon-name-part></tp:taxon-name></italic> Topçu, Türkeş, Seyyar, Demircan &amp; Karabulut, 2014 (♂♀; Bilecik Province, northwestern Türkiye).</p></tp:treatment-sec></tp:taxon-treatment>
