# Supplementary material for: New data on spiders (Arachnida, Araneae) of Türkiye, with descriptions of four new species
Source: Zookeys. 2026 Jun 19;1282:323–38. doi: 10.3897/zookeys.1282.192906 (PMC13309807; doi:10.3897/zookeys.1282.192906)
Supplement: XML Treatment for Troglohyphantes karolianus [file zookeys.1282.192906-treatment11.xml]

<!DOCTYPE tp:taxon-treatment
  PUBLIC "-//TaxonX//DTD Taxonomic Treatment Publishing DTD v0 20100105//EN" "tax-treatment-NSO.dtd">
<tp:taxon-treatment xmlns:tp="http://www.plazi.org/taxpub"><tp:treatment-meta><kwd-group><label>Taxon classification</label><kwd>
                <named-content content-type="kingdom">Animalia</named-content>
              </kwd><kwd>
                <named-content content-type="order">Araneae</named-content>
              </kwd><kwd>
                <named-content content-type="family">Linyphiidae</named-content>
              </kwd></kwd-group><mixed-citation publication-type="journal"><person-group><name><surname>Zamani</surname><given-names>Alireza</given-names></name><name><surname>Marusik</surname><given-names>Yuri M.</given-names></name><name><surname>Kaya</surname><given-names>Rahşen S.</given-names></name></person-group><article-title>New data on spiders (<tp:taxon-name><tp:taxon-name-part taxon-name-part-type="class" reg="Arachnida">Arachnida</tp:taxon-name-part></tp:taxon-name>, <tp:taxon-name><tp:taxon-name-part taxon-name-part-type="order" reg="Araneae">Araneae</tp:taxon-name-part></tp:taxon-name>) of Türkiye, with descriptions of four new species</article-title><source>Zookeys</source><day>19</day><month>06</month><year>2026</year><volume>1282</volume><fpage>323</fpage><lpage>338</lpage><pub-id pub-id-type="doi">10.3897/zookeys.1282.192906</pub-id></mixed-citation></tp:treatment-meta><tp:nomenclature><tp:taxon-name><object-id xmlns:xlink="http://www.w3.org/1999/xlink" content-type="arpha" xlink:type="simple">C510F96F-8FE1-5834-8648-44ED8A3261CA</object-id>
                    		<tp:taxon-name-part taxon-name-part-type="genus" reg="Troglohyphantes">Troglohyphantes</tp:taxon-name-part> <tp:taxon-name-part taxon-name-part-type="species" reg="karolianus">karolianus</tp:taxon-name-part>
                    	</tp:taxon-name><tp:taxon-authority>Topçu, Türkes &amp; Seyyar, 2008</tp:taxon-authority><xref ref-type="fig" rid="F11">Fig. 11A–E</xref><tp:nomenclature-citation-list><tp:nomenclature-citation><tp:taxon-name><tp:taxon-name-part taxon-name-part-type="genus" reg="Troglohyphantes">Troglohyphantes</tp:taxon-name-part> <tp:taxon-name-part taxon-name-part-type="species" reg="karolianus">karolianus</tp:taxon-name-part></tp:taxon-name><comment> Topçu et al., 2008: 91, figs 1, 2, 3ab, 4a–c, 5a–c (♂♀).</comment></tp:nomenclature-citation></tp:nomenclature-citation-list></tp:nomenclature><tp:treatment-sec sec-type="Material"><title>Material.</title><p>Türkiye: Konya Prov.: • 2♀ (<named-content xmlns:xlink="http://www.w3.org/1999/xlink" content-type="dwc:institutional_code" xlink:title="University of Tokyo, Department of Zoology" xlink:href="https://scientific-collections.gbif.org/institution/9b1c17cd-f145-42b6-a597-532397ffe7c2" xlink:type="simple">ZMUT</named-content>), Beyşehir Dist., Kurucaova Vill., İnönüini Cave, <named-content xmlns:xlink="http://www.w3.org/1999/xlink" content-type="dwc:verbatimCoordinates" xlink:type="simple">37°40'N, 31°21'E</named-content>, 1200 m, 19.5.2010 (R. Kaya).</p><fig id="F11" position="float" orientation="portrait"><object-id xmlns:xlink="http://www.w3.org/1999/xlink" content-type="doi" xlink:type="simple">10.3897/zookeys.1282.192906.figure11</object-id><object-id xmlns:xlink="http://www.w3.org/1999/xlink" content-type="arpha" xlink:type="simple">56153E01-A677-591D-BFB1-FBBE04C19CA5</object-id><label>Figure 11.</label><caption><p><italic><tp:taxon-name><tp:taxon-name-part taxon-name-part-type="genus" reg="Troglohyphantes">Troglohyphantes</tp:taxon-name-part> <tp:taxon-name-part taxon-name-part-type="species" reg="karolianus">karolianus</tp:taxon-name-part></tp:taxon-name></italic>, female. <bold>A–C</bold>. Macerated epigyne, posterior, lateral, and ventral views; <bold>D</bold>. Intact epigyne, ventral view; <bold>E</bold>. Habitus, dorsal view. Scale bars: 0.2 mm, unless otherwise indicated.</p></caption><graphic xmlns:xlink="http://www.w3.org/1999/xlink" xlink:href="zookeys-1282-323_article-192906__-g011.jpg" id="oo_1687807.jpg" position="float" orientation="portrait" xlink:type="simple"><uri content-type="original_file" xlink:type="simple">https://binary.pensoft.net/fig/1687807</uri></graphic></fig></tp:treatment-sec><tp:treatment-sec sec-type="Remarks"><title>Remarks.</title><p>Here, we present, for the first time, details of the epigyne of this species, including posterior and lateral views, as well as an image of its habitus. In their original description, <xref ref-type="bibr" rid="B36">Topçu et al. (2008)</xref> considered <italic><tp:taxon-name><tp:taxon-name-part taxon-name-part-type="genus" reg="Troglohyphantes">T.</tp:taxon-name-part> <tp:taxon-name-part taxon-name-part-type="species" reg="polyophthalmus">polyophthalmus</tp:taxon-name-part></tp:taxon-name></italic> Joseph, 1882, known only from Slovenia, to be the most similar species. However, <italic><tp:taxon-name><tp:taxon-name-part taxon-name-part-type="genus" reg="Troglohyphantes">T.</tp:taxon-name-part> <tp:taxon-name-part taxon-name-part-type="species" reg="karolianus">karolianus</tp:taxon-name-part></tp:taxon-name></italic> appears to be more closely similar to <italic><tp:taxon-name><tp:taxon-name-part taxon-name-part-type="genus" reg="Troglohyphantes">T.</tp:taxon-name-part> <tp:taxon-name-part taxon-name-part-type="species" reg="pisidicus">pisidicus</tp:taxon-name-part></tp:taxon-name></italic> Brignoli, 1971, known only from two females collected in Hacı Akif Cave, Konya Province (<xref ref-type="bibr" rid="B5">Brignoli 1971</xref>), merely 10 km from the type locality of <italic><tp:taxon-name><tp:taxon-name-part taxon-name-part-type="genus" reg="Troglohyphantes">T.</tp:taxon-name-part> <tp:taxon-name-part taxon-name-part-type="species" reg="karolianus">karolianus</tp:taxon-name-part></tp:taxon-name></italic>. The two nominal species may in fact be synonymous; however, <italic><tp:taxon-name><tp:taxon-name-part taxon-name-part-type="genus" reg="Troglohyphantes">T.</tp:taxon-name-part> <tp:taxon-name-part taxon-name-part-type="species" reg="karolianus">karolianus</tp:taxon-name-part></tp:taxon-name></italic> can tentatively be distinguished from <italic><tp:taxon-name><tp:taxon-name-part taxon-name-part-type="genus" reg="Troglohyphantes">T.</tp:taxon-name-part> <tp:taxon-name-part taxon-name-part-type="species" reg="pisidicus">pisidicus</tp:taxon-name-part></tp:taxon-name></italic> by a longer ridge on the ventral epigynal plate (cf. Fig. <xref ref-type="fig" rid="F11">11C</xref> vs. <xref ref-type="bibr" rid="B5">Brignoli 1971</xref>: fig. 1) and by its larger overall size (carapace 1.1–1.2 mm vs. 0.85 mm).</p></tp:treatment-sec><tp:treatment-sec sec-type="Distribution"><title>Distribution.</title><p>Known only from the type locality in Konya Province, central Türkiye (<xref ref-type="bibr" rid="B36">Topçu et al. 2008</xref>; present data).</p></tp:treatment-sec><ref-list><ref id="B36"><mixed-citation xmlns:xlink="http://www.w3.org/1999/xlink" xlink:type="simple">Topçu A, Türkeş T, Seyyar O (2008) A new spider of the genus <italic><tp:taxon-name><tp:taxon-name-part taxon-name-part-type="genus">Troglohyphantes</tp:taxon-name-part></tp:taxon-name></italic> (<tp:taxon-name><tp:taxon-name-part taxon-name-part-type="order">Araneae</tp:taxon-name-part></tp:taxon-name>: <tp:taxon-name><tp:taxon-name-part taxon-name-part-type="family">Linyphiidae</tp:taxon-name-part></tp:taxon-name>) from a Turkish cave. Zoology in the Middle East 45: 91–95. <ext-link xlink:href="10.1080/09397140.2008.10638311" ext-link-type="doi" xlink:type="simple">https://doi.org/10.1080/09397140.2008.10638311</ext-link></mixed-citation></ref><ref id="B5"><mixed-citation xmlns:xlink="http://www.w3.org/1999/xlink" xlink:type="simple">Brignoli PM (1971) Un nuovo <italic><tp:taxon-name><tp:taxon-name-part taxon-name-part-type="genus">Troglohyphantes</tp:taxon-name-part></tp:taxon-name></italic> cavernicolo ed anoftalmo dell’Asia Minore. Fragmenta Entomologica 7: 73–77.</mixed-citation></ref></ref-list></tp:taxon-treatment>
